# Supplementary material for: Bottom Ash Modification via Sintering Process for Its Use as a Potential Heavy Metal Adsorbent: Sorption Kinetics and Mechanism
Source: Materials (Basel). 2021 Jun 3;14(11):3060. doi: 10.3390/ma14113060 (PMC8200004; doi:10.3390/ma14113060)
Supplement: Supplementary file 1 [file materials-14-03060-s001.zip]

Archive with 1 entries (1 files):
- materials-1221763-supplementary.pdf
